# Supplementary material for: Bacillus Subtilis 29784 as a Feed Additive for Broilers Shifts the Intestinal Microbial Composition and Supports the Production of Hypoxanthine and Nicotinic Acid
Source: Animals (Basel). 2021 May 8;11(5):1335. doi: 10.3390/ani11051335 (PMC8150382; doi:10.3390/ani11051335)
Supplement: Supplementary file 1 [file animals-11-01335-s001.zip]

Archive with 1 entries (1 files):
- animals-1179268-supplementary.xlsx
