# Supplementary material for: Bacillus Subtilis 29784 as a Feed Additive for Broilers Shifts the Intestinal Microbial Composition and Supports the Production of Hypoxanthine and Nicotinic Acid
Source: Animals (Basel). 2021 May 8;11(5):1335. doi: 10.3390/ani11051335 (PMC8150382; doi:10.3390/ani11051335)
Supplement: Supplementary file 1 [file animals-11-01335-s001.zip › animals-1179268-supplementary.xlsx]

## Sheet: Table S1
Supplementary table 1: Metabolites detected in either blank LB medium or after 24h growth of B. subtilis strain Bs29784 on LB medium
	blank (LB medium)					Bs29784 (24h growth in LB)
Metabolite	Rep1	Rep2	Rep3	mean	SD	Rep1	Rep2	Rep3	mean	SD	fold change	p-value
Citric acid	0.15	0.16	0.14	0.15	0.01	0.07	0.07	0.11	0.0833333	0.023094	0.555556	0.0101	*
urocanic acid	0	0	0	0	0	0.02	0.01	0.01	0.0133333	0.0057735	#DIV/0!	0.0161	*
Glucose	0.064	0.076	0.067	0.069	0.006245	0.046	0.046	0.06	0.0506667	0.0080829	0.7343	0.0359	*
acetoin	0	0	0	0	0	0.003	0.001	0.002	0.002	0.001	#DIV/0!	0.0257	*
Glycine	0.748	0.727	0.703	0.726	0.0225167	0.892	0.867	0.776	0.845	0.0610492	1.16391	0.0339	*
Spermidine	0.295	0.321	0.282	0.299333	0.0198578	0.451	0.345	0.401	0.399	0.0530283	1.33296	0.0381	*
Spermine	0.067	0.069	0.064	0.0666667	0.00251661	0.055	0.041	0.055	0.0503333	0.0080829	0.755	0.0288	*
L-Methionine	4.539	4.727	4.464	4.57667	0.135486	5.408	4.833	5.283	5.17467	0.302421	1.13066	0.0353	*
L-Tyrosine	3.541	3.723	3.409	3.55767	0.157662	3.903	4.017	4.285	4.06833	0.196105	1.14354	0.0246	*
D-alanine	7.944	7.549	7.682	7.725	0.20098	7.077	6.777	5.709	6.521	0.719033	0.844142	0.0492	*
pyrrole-2-carboxylic acid	0.003	0.006	0.002	0.00366667	0.00208167	0	0	0	0	0	0	0.038	*
3-Hydroxypyridine	0.007	0.003	0.009	0.00633333	0.00305505	0.014	0.013	0.014	0.0136667	0.00057735	2.15789	0.015	*
2.5-dimethylpyrazine	0.005	0.005	0.005	0.005	0	0.016	0.01	0.011	0.0123333	0.00321455	2.46667	0.0168	*
thymine	0.007	0.013	0.021	0.0136667	0.00702377	0.03	0.037	0.036	0.0343333	0.00378594	2.5122	0.0109	*
trans-2-octenal	0.001	0.002	0.002	0.00166667	0.00057735	0.003	0.003	0.004	0.00333333	0.00057735	2	0.0241	*
oxoglutaric acid	0.03	0.03	0.03	0.03	0	0.01	0.01	0.02	0.0133333	0.0057735	0.444444	0.0075	**
a-ketoglutaric_acid	0.03	0.03	0.03	0.03	0	0.01	0.01	0.02	0.0133333	0.0057735	0.444444	0.0075	**
Succinate	0.09	0.07	0.1	0.0866667	0.0152753	0.02	0.01	0.02	0.0166667	0.0057735	0.192308	0.0018	**
his-leu_(histidylleucine)	0.53	0.55	0.53	0.536667	0.011547	0.32	0.29	0.4	0.336667	0.0568624	0.627329	0.004	**
L-Serine	0.318	0.329	0.302	0.316333	0.0135769	0.2	0.173	0.229	0.200667	0.028006	0.634352	0.003	**
Panthotenate	0.01	0.01	0.012	0.0106667	0.0011547	0.023	0.019	0.023	0.0216667	0.0023094	2.03125	0.0018	**
L-pyroglutamic_acid	5.451	5.503	5.333	5.429	0.0871091	4.256	3.798	4.565	4.20633	0.385905	0.77479	0.0059	**
Ethanolamine	0.007	0.004	0.01	0.007	0.003	0.071	0.069	0.042	0.0606667	0.0161967	8.66667	0.0049	**
uracil	0.244	0.236	0.243	0.241	0.0043589	1.893	1.864	1.199	1.652	0.392577	6.85477	0.0034	**
Thiazolidine-4-carboxylic acid	0	0	0	0	0	0.003	0.004	0.003	0.00333333	0.00057735	#DIV/0!	0.0006	***
D-glutamate	1.229	1.239	1.133	1.20033	0.0585263	0.79	0.735	0.817	0.780667	0.0417892	0.650375	0.0005	***
Glycerol	0.172	0.159	0.177	0.169333	0.00929157	0.018	0.019	0.014	0.017	0.00264575	0.100394	<0,0001	****
Maleic acid	0.18	0.18	0.18	0.18	3.39935e-17	0.05	0.05	0.06	0.0533333	0.0057735	0.296296	<0,0001	****
L-Proline	2.758	2.727	2.641	2.70867	0.0606163	0.272	0.141	0.247	0.22	0.0695485	0.0812208	<0,0001	****
L-Aspartic acid	0.187	0.196	0.181	0.188	0.00754983	0.053	0.055	0.067	0.0583333	0.00757188	0.310284	<0,0001	****
L-Glutamate	1.229	1.239	1.196	1.22133	0.0225019	0.79	0.736	0.817	0.781	0.0412432	0.639465	<0,0001	****
D-Aspartic acid	0.187	0.196	0.181	0.188	0.00754983	0.053	0.054	0.067	0.058	0.00781025	0.308511	<0,0001	****
L-arginine	2.833	2.67	2.773	2.75867	0.0824399	1.449	1.273	1.509	1.41033	0.122659	0.511237	<0,0001	****
L-asparagine	0.156	0.16	0.148	0.154667	0.0061101	0.007	0.007	0.022	0.012	0.00866025	0.0775862	<0,0001	****
Nicotinic acid	0.185	0.245	0.223	0.217667	0.0303535	1.965	1.833	1.76	1.85267	0.103905	8.51149	<0,0001	****
hypoxanthine	0.02	0.016	0.016	0.0173333	0.0023094	1.895	1.745	1.893	1.84433	0.086031	106.404	<0,0001	****
inositol	0.125	0.127	0.103	0.118333	0.0133167	0.116	0.114	0.119	0.116333	0.00251661	0.983099	0.8109
pyrogallol	0.001	0.002	0	0.001	0.001	0	0	0	0	0	0	0.1583
xylitol	0.002	0.003	0.002	0.00233333	0.00057735	0.004	0.002	0.001	0.00233333	0.00152753	1	>0,9999
4-methylcatechol	0.001	0.001	0	0.000666667	0.00057735	0	0.001	0.001	0.000666667	0.00057735	1	>0,9999
d-(+)-trehalose	0.004	0.006	0.005	0.005	0.001	0.008	0.001	0.008	0.00566667	0.00404145	1.13333	0.7953
D-gluconic acid	0.002	0.001	0.002	0.00166667	0.00057735	0.001	0	0.001	0.000666667	0.00057735	0.4	0.1012
3-Hydroxybenzoic acid	0.002	0	0.002	0.00133333	0.0011547	0.001	0.001	0.001	0.001	0	0.75	0.6433
3-hydroxyphenylacetic acid	0	0	0	0	0	0	0	0.001	0.000333333	0.00057735	#DIV/0!	0.3739
4-hydroxybenzoic acid	0.001	0	0	0.000333333	0.00057735	0	0	0	0	0	0	0.3739
desaminotyrosine	0.001	0.001	0.001	0.001	0	0.001	0.001	0.004	0.002	0.00173205	2	0.3739
mesalazine	0.002	0	0	0.000666667	0.0011547	0	0.001	0.001	0.000666667	0.00057735	1	>0,9999
Benzoic Acid	0.001	0.004	0.004	0.003	0.00173205	0.001	0.003	0.003	0.00233333	0.0011547	0.777778	0.6087
Phenylacetic acid	0	0.003	0.003	0.002	0.00173205	0.005	0.004	0.005	0.00466667	0.00057735	2.33333	0.0647
Cyclohexanocarboxylic acid	0	0	0.002	0.000666667	0.0011547	0.001	0	0	0.000333333	0.00057735	0.5	0.6779
Pipecolic acid	0.37	0.37	0.42	0.386667	0.0288675	0.41	0.4	0.49	0.433333	0.0493288	1.12069	0.2302
(R)-2-hydroxybutyric_acid	0	0	0	0	0	0	0.01	0.01	0.00666667	0.0057735	#DIV/0!	0.1161
Methyl succinate	0	0	0	0	0	0	0	0.01	0.00333333	0.0057735	#DIV/0!	0.3739
inosine	0.01	0.01	0.01	0.01	0	0	0	0	0	0	0
imidazoleproprionic_acid	0.01	0.02	0.01	0.0133333	0.0057735	0.01	0.01	0.01	0.01	0	0.75	0.3739
L-carnosine	0.02	0.04	0.02	0.0266667	0.011547	0.01	0.01	0.02	0.0133333	0.0057735	0.5	0.1481
gamma-butyrolacton	0.01	0.02	0.01	0.0133333	0.0057735	0.01	0.02	0.05	0.0266667	0.0208167	2	0.3453
gamma-caprolacton	0	0	0	0	0	0.01	0	0	0.00333333	0.0057735	#DIV/0!	0.3739
D-Fructose	0.133	0.134	0.107	0.124667	0.015308	0.115	0.119	0.119	0.117667	0.0023094	0.94385	0.4773
Galactose	0.133	0.134	0.107	0.124667	0.015308	0.115	0.119	0.119	0.117667	0.0023094	0.94385	0.4773
Maltose	0.001	0	0.001	0.000666667	0.00057735	0.001	0	0.001	0.000666667	0.00057735	1	>0,9999
alfa-lactose	0.006	0.005	0.007	0.006	0.001	0.007	0.001	0.008	0.00533333	0.00378594	0.888889	0.7828
D-gluconic acid	0.002	0.001	0.002	0.00166667	0.00057735	0.001	0	0.001	0.000666667	0.00057735	0.4	0.1012
L-(-)fucose	0	0	0	0	0	0.001	0	0	0.000333333	0.00057735	#DIV/0!	0.3739
N-acetylneuraminic acid	0.001	0.001	0.001	0.001	0	0.001	0	0.001	0.000666667	0.00057735	0.666667	0.3739
rhamnose	0	0	0	0	0	0.001	0	0	0.000333333	0.00057735	#DIV/0!	0.3739
trans-3-octeen-2-on	0	0.002	0.004	0.002	0.002	0.002	0.001	0.003	0.002	0.001	1	>0,9999
2.3-pentaandion	0.012	0.009	0.006	0.009	0.003	0.007	0.003	0	0.00333333	0.00351188	0.37037	0.1008
3-methyl-2-cyclohexeen-1-on	0	0.001	0.001	0.000666667	0.00057735	0	0	0.001	0.000333333	0.00057735	0.5	0.5185
4-hexeen-3-on	0.001	0.001	0	0.000666667	0.00057735	0.001	0	0	0.000333333	0.00057735	0.5	0.5185
4-methyl-3-penteen-2-on	0.001	0.001	0	0.000666667	0.00057735	0.001	0	0.001	0.000666667	0.00057735	1	>0,9999
cyclohexanon	0.001	0.002	0.003	0.002	0.001	0.002	0	0.003	0.00166667	0.00152753	0.833333	0.7676
diacetyl	0.016	0	0	0.00533333	0.0092376	0	0	0	0	0	0	0.3739
trans-3-octeen-2-on	0	0.002	0.004	0.002	0.002	0.002	0.001	0.003	0.002	0.001	1	>0,9999
L-histidine	0.223	0.213	0.218	0.218	0.005	0.23	0.218	0.247	0.231667	0.0145717	1.06269	0.1992
Cadaverine	0.003	0.003	0	0.002	0.00173205	0.003	0.001	0	0.00133333	0.00152753	0.666667	0.6433
L-Alanine	7.944	7.549	7.682	7.725	0.20098	7.077	6.895	5.709	6.56033	0.742871	0.849234	0.0587
L-Leucine	83.44	85.558	87.634	85.544	2.09704	90.32	93.596	86.361	90.0923	3.62287	1.05317	0.133
L-Isoleucine	83.44	85.558	87.634	85.544	2.09704	90.32	93.596	86.361	90.0923	3.62287	1.05317	0.133
L-Threonine	4.941	4.97	4.479	4.79667	0.275489	5.129	4.973	5.445	5.18233	0.240477	1.0804	0.1418
L-glutamine	0.14	0.147	0.131	0.139333	0.00802081	0.126	0.095	0.12	0.113667	0.0164418	0.815789	0.072
L-Fenylalanine	34.503	36.633	34.339	35.1583	1.27973	38.896	36.392	38.717	38.0017	1.39688	1.08087	0.0601
4-Aminobutyric acid	4.604	4.341	4.274	4.40633	0.174431	4.443	4.207	3.862	4.17067	0.292199	0.946516	0.2965
Beta-Alanine	7.944	7.549	7.682	7.725	0.20098	7.077	6.895	5.709	6.56033	0.742871	0.849234	0.0587
L-Lysine	10.268	10.084	10.06	10.1373	0.113795	11.218	10.289	11.236	10.9143	0.541629	1.07665	0.0719
Cysteine	0.001	0.002	0	0.001	0.001	0	0	0.002	0.000666667	0.0011547	0.666667	0.7247
2,6-diaminopimelic acid	0.035	0.042	0.044	0.0403333	0.00472582	0.033	0.035	0.039	0.0356667	0.00305505	0.884298	0.2242
2-aminoisobutyric acid	4.602	4.127	4.03	4.253	0.306109	4.442	4.405	3.861	4.236	0.325286	0.996003	0.9506
L-homoserine	4.94	4.969	4.478	4.79567	0.275489	5.128	4.972	5.443	5.181	0.239931	1.08035	0.1417
N-acetylglutamic acid	0.001	0.002	0.001	0.00133333	0.00057735	0.004	0.003	0.002	0.003	0.001	2.25	0.0668
N-acetyl-L-methionine	0.001	0	0	0.000333333	0.00057735	0.002	0.001	0.003	0.002	0.001	6	0.0668
Acetylcarnitine	0.002	0.004	0.004	0.00333333	0.0011547	0.001	0.004	0.001	0.002	0.00173205	0.6	0.3295
Sarcosine	7.944	7.549	7.682	7.725	0.20098	7.077	6.895	5.709	6.56033	0.742871	0.849234	0.0587
Putrescine	0.009	0.004	0	0.00433333	0.00450925	0	0	0	0	0	0	0.1713
cyclohexylamine	0.005	0.001	0.001	0.00233333	0.0023094	0.001	0	0	0.000333333	0.00057735	0.142857	0.2193
tryptamine	0.006	0.002	0.002	0.00333333	0.0023094	0.002	0.001	0.003	0.002	0.001	0.6	0.4107
tyramine	0	0	0	0	0	0	0.005	0.001	0.002	0.00264575	#DIV/0!	0.2606
Cytosine	0.034	0.021	0.021	0.0253333	0.00750555	0.027	0.02	0.014	0.0203333	0.00650641	0.802632	0.4325
N-Nitrosodiethylamine	0.012	0	0	0.004	0.0069282	0.016	0.011	0.011	0.0126667	0.00288675	3.16667	0.1161
2.6-dimethylpyrazine	0.002	0.003	0.004	0.003	0.001	0.008	0.004	0.006	0.006	0.002	2	0.0808
2-methylpyrazine	0.005	0.002	0	0.00233333	0.00251661	0.004	0.003	0.004	0.00366667	0.00057735	1.57143	0.4216
Pyridine	0.014	0.007	0.013	0.0113333	0.00378594	0	0.009	0.015	0.008	0.00754983	0.705882	0.5318
pyrimidine	0	0	0	0	0	0	0.002	0.008	0.00333333	0.00416333	#DIV/0!	0.2378
thiabendazole	0.001	0	0	0.000333333	0.00057735	0	0	0	0	0	0	0.3739
Malondialdehyde	0.004	0.003	0.003	0.00333333	0.00057735	0.004	0.003	0.003	0.00333333	0.00057735	1	>0,9999
Crotonaldehyde	0.001	0	0.001	0.000666667	0.00057735	0.002	0.001	0.001	0.00133333	0.00057735	2	0.2302
4-hydroxy-2-nonenal	0.002	0.004	0	0.002	0.002	0.009	0.003	0.004	0.00533333	0.00321455	2.66667	0.202
3-methyl-2-butenal	0.002	0.002	0.003	0.00233333	0.00057735	0.003	0.002	0.004	0.003	0.001	1.28571	0.3739
benzaldehyde	0.002	0.001	0	0.001	0.001	0	0.001	0.001	0.000666667	0.00057735	0.666667	0.6433
DL-glyceraldehyde	0.053	0.039	0.048	0.0466667	0.0070946	0.049	0.051	0.046	0.0486667	0.00251661	1.04286	0.6693
phenylacetaldehyde	0.013	0.016	0.018	0.0156667	0.00251661	0.017	0.015	0.021	0.0176667	0.00305505	1.12766	0.4309
furfural	0	0	0	0	0	0	0	0.001	0.000333333	0.00057735	#DIV/0!	0.3739
propanal	0.005	0.006	0.003	0.00466667	0.00152753	0.005	0.005	0.012	0.00733333	0.00404145	1.57143	0.3453
salicylaldehyde	0.002	0.01	0.004	0.00533333	0.00416333	0.011	0.006	0.01	0.009	0.00264575	1.6875	0.2674
2-ethyl-1-hexeen	0.002	0.001	0.001	0.00133333	0.00057735	0	0.001	0	0.000333333	0.00057735	0.25	0.1012
beta-caryophyllene	0	0.001	0	0.000333333	0.00057735	0.001	0.001	0.001	0.001	0	3	0.1161
ethylbenzene	0	0	0.001	0.000333333	0.00057735	0	0	0	0	0	0	0.3739
indan	0.003	0.002	0.002	0.00233333	0.00057735	0.003	0.004	0.002	0.003	0.001	1.28571	0.3739
o-xylene	0	0	0.001	0.000333333	0.00057735	0	0	0	0	0	0	0.3739
styrene	0	0	0	0	0	0	0.002	0.001	0.001	0.001	#DIV/0!	0.1583

## Sheet: Table S2
Supplementary table 2: Differentially abundant OTUs in the ileal microbiome identified by Deseq2 (Log2FoldChange: Bs29784/Control)
OTU	baseMean	log2FoldChange	lfcSE	stat	pvalue	padj	Kingdom	Phylum	Class	Order	Family	Genus	Species
4376828	121.371	-3.65003	1.37902	-2.64683	0.008125	0.0481003	Bacteria	Actinobacteria	Actinobacteria	Bifidobacteriales	Bifidobacteriaceae	Bifidobacterium	Ambiguous_taxa
723774	11.0602	-22.1038	3.03041	-7.29398	0	0	Bacteria	Actinobacteria	Actinobacteria	Micrococcales	Beutenbergiaceae	Ambiguous_taxa_Beutenbergiaceae	Ambiguous_taxa
4423422	36.3927	7.24282	1.43102	5.06128	4e-07	1.03e-05	Bacteria	Firmicutes	Bacilli	Bacillales	Bacillaceae	Bacillus	Bacillus subtilis
4432154	26.1909	-3.93771	1.32326	-2.97577	0.0029226	0.0216271	Bacteria	Firmicutes	Bacilli	Lactobacillales	Enterococcaceae	Enterococcus	Ambiguous_taxa
New.ReferenceOTU48	259.711	-3.4698	1.23631	-2.80657	0.0050073	0.0352893	Bacteria	Firmicutes	Bacilli	Lactobacillales	Enterococcaceae	Enterococcus	Genus_Enterococcus
2264285	30.5493	3.14943	1.17609	2.67788	0.0074089	0.0463513	Bacteria	Firmicutes	Bacilli	Lactobacillales	Enterococcaceae	Enterococcus	Genus_Enterococcus
851733	63.9314	-24.4816	3.01527	-8.11921	0	0	Bacteria	Firmicutes	Bacilli	Lactobacillales	Lactobacillaceae	Lactobacillus	uncultured bacterium
99634	248.554	-8.24257	2.29307	-3.59456	0.0003249	0.0053436	Bacteria	Firmicutes	Bacilli	Lactobacillales	Lactobacillaceae	Lactobacillus	uncultured bacterium
4428313	11868.4	-4.93155	1.40062	-3.52097	0.00043	0.0063636	Bacteria	Firmicutes	Bacilli	Lactobacillales	Lactobacillaceae	Lactobacillus	uncultured bacterium
318320	155.494	-4.91316	1.43618	-3.42099	0.0006239	0.0077149	Bacteria	Firmicutes	Bacilli	Lactobacillales	Lactobacillaceae	Lactobacillus	uncultured bacterium
4397402	40.6744	-4.17564	1.35306	-3.08606	0.0020283	0.0157991	Bacteria	Firmicutes	Bacilli	Lactobacillales	Lactobacillaceae	Lactobacillus	uncultured bacterium
New.ReferenceOTU45	172.283	-3.53182	1.34664	-2.6227	0.0087237	0.049658	Bacteria	Firmicutes	Bacilli	Lactobacillales	Lactobacillaceae	Lactobacillus	uncultured bacterium
4423978	52.7122	-8.35848	1.62171	-5.15411	3e-07	7.5e-06	Bacteria	Firmicutes	Bacilli	Lactobacillales	Leuconostocaceae	Weissella	Ambiguous_taxa
3931371	23.2551	-8.34143	1.87086	-4.4586	8.2e-06	0.0001744	Bacteria	Firmicutes	Bacilli	Lactobacillales	Leuconostocaceae	Weissella	Ambiguous_taxa
663969	10.0596	-7.14005	1.86324	-3.83206	0.0001271	0.0023509	Bacteria	Firmicutes	Bacilli	Lactobacillales	Leuconostocaceae	Weissella	Ambiguous_taxa
4178726	6.0905	4.9338	1.58028	3.12211	0.0017956	0.0147638	Bacteria	Firmicutes	Clostridia	Clostridiales	Lachnospiraceae	[Ruminococcus] torques group	Genus_[Ruminococcus] torques group
308502	19.275	-22.8531	2.83079	-8.07305	0	0	Bacteria	Firmicutes	Clostridia	Clostridiales	Peptostreptococcaceae	Ambiguous_taxa_Peptostreptococcaceae	Genus_Ambiguous_taxa_Peptostreptococcaceae
New.ReferenceOTU2	22.7384	-23.0787	3.02826	-7.62111	0	0	Bacteria	Firmicutes	Negativicutes	Selenomonadales	Veillonellaceae	Family_Veillonellaceae	Family_Veillonellaceae
4461030	171.558	-3.58319	1.12959	-3.17212	0.0015133	0.0131746	Bacteria	Proteobacteria	Gammaproteobacteria	Enterobacteriales	Enterobacteriaceae	Ambiguous_taxa_Enterobacteriaceae	Ambiguous_taxa
4416562	6.2453	-6.45187	1.88635	-3.4203	0.0006255	0.0077149	Bacteria	Proteobacteria	Gammaproteobacteria	Enterobacteriales	Enterobacteriaceae	Enterobacter	Genus_Enterobacter
4423027	7.86014	-5.06793	1.57733	-3.21298	0.0013137	0.0129614	Bacteria	Proteobacteria	Gammaproteobacteria	Enterobacteriales	Enterobacteriaceae	Enterobacter	Genus_Enterobacter
797229	15.2998	-5.02107	1.53158	-3.27836	0.0010441	0.0110378	Bacteria	Proteobacteria	Gammaproteobacteria	Enterobacteriales	Enterobacteriaceae	Escherichia-Shigella	uncultured bacterium
New.CleanUp.ReferenceOTU30	8.63509	-5.7516	1.81246	-3.17337	0.0015068	0.0131746	Bacteria	Proteobacteria	Gammaproteobacteria	Enterobacteriales	Enterobacteriaceae	Escherichia-Shigella	uncultured bacterium
3829957	5.8621	-5.16083	1.86384	-2.76891	0.0056243	0.0378364	Bacteria	Proteobacteria	Gammaproteobacteria	Enterobacteriales	Enterobacteriaceae	Escherichia-Shigella	uncultured bacterium
New.CleanUp.ReferenceOTU8	13.8948	-4.40315	1.64724	-2.67305	0.0075164	0.0463513	Bacteria	Proteobacteria	Gammaproteobacteria	Enterobacteriales	Enterobacteriaceae	Escherichia-Shigella	uncultured bacterium
4454257	8.05321	-6.23226	1.84163	-3.3841	0.0007141	0.0081301	Bacteria	Proteobacteria	Gammaproteobacteria	Enterobacteriales	Enterobacteriaceae	Klebsiella	Genus_Klebsiella

## Sheet: Table S3
Supplementary table 3: Differentially abundant OTUs in the caecal microbiome identified by Deseq2 (Log2FoldChange: Bs29784/Control)
OTU	baseMean	log2FoldChange	lfcSE	stat	pvalue	padj	Kingdom	Phylum	Class	Order	Family	Genus	Species
4362942	202.158	3.83576	1.05007	3.65286	0.0002593	0.0022736	Bacteria	Firmicutes	Bacilli	Lactobacillales	Enterococcaceae	Enterococcus	Genus_Enterococcus
4387208	337.876	3.47773	1.09513	3.17563	0.0014951	0.0091445	Bacteria	Firmicutes	Bacilli	Lactobacillales	Enterococcaceae	Enterococcus	Enterococcus faecium
New.CleanUp.ReferenceOTU13	68.927	7.13881	2.33336	3.05945	0.0022174	0.0124082	Bacteria	Firmicutes	Bacilli	Lactobacillales	Enterococcaceae	Enterococcus	Genus_Enterococcus
17444	25.2421	-3.221	1.23602	-2.60594	0.0091622	0.0430294	Bacteria	Firmicutes	Bacilli	Lactobacillales	Enterococcaceae	Enterococcus	Genus_Enterococcus
4475784	1858.25	3.2062	1.23477	2.59659	0.0094153	0.0434427	Bacteria	Firmicutes	Bacilli	Lactobacillales	Enterococcaceae	Enterococcus	Genus_Enterococcus
582616	65.426	23.0244	3.02681	7.60682	0	0	Bacteria	Firmicutes	Clostridia	Clostridiales	Clostridiales vadinBB60 group	uncultured bacterium_Clostridiales vadinBB60 group	uncultured bacterium
592913	210.485	25.3165	2.88976	8.76076	0	0	Bacteria	Firmicutes	Clostridia	Clostridiales	Clostridiales vadinBB60 group	uncultured bacterium_Clostridiales vadinBB60 group	uncultured bacterium
158302	635.522	26.858	3.02625	8.875	0	0	Bacteria	Firmicutes	Clostridia	Clostridiales	Clostridiales vadinBB60 group	uncultured bacterium_Clostridiales vadinBB60 group	uncultured bacterium
175697	90.4996	24.1363	3.02664	7.97464	0	0	Bacteria	Firmicutes	Clostridia	Clostridiales	Lachnospiraceae	[Eubacterium] hallii group	uncultured bacterium
4178726	401.709	5.41552	1.65515	3.27192	0.0010682	0.0073616	Bacteria	Firmicutes	Clostridia	Clostridiales	Lachnospiraceae	[Ruminococcus] torques group	Genus_[Ruminococcus] torques group
4451907	158.201	4.35307	1.23525	3.52404	0.000425	0.0034931	Bacteria	Firmicutes	Clostridia	Clostridiales	Lachnospiraceae	Blautia	uncultured bacterium
New.ReferenceOTU26	89.0201	4.79957	1.62242	2.95828	0.0030936	0.0166045	Bacteria	Firmicutes	Clostridia	Clostridiales	Lachnospiraceae	Blautia	uncultured bacterium
190241	52.7058	9.30296	2.1412	4.34474	1.39e-05	0.0001594	Bacteria	Firmicutes	Clostridia	Clostridiales	Lachnospiraceae	Family_Lachnospiraceae	Family_Lachnospiraceae
130214	64.6059	9.88491	3.02682	3.26578	0.0010917	0.0073616	Bacteria	Firmicutes	Clostridia	Clostridiales	Lachnospiraceae	Family_Lachnospiraceae	Family_Lachnospiraceae
4359984	26.5868	4.50351	1.38613	3.24898	0.0011582	0.007615	Bacteria	Firmicutes	Clostridia	Clostridiales	Lachnospiraceae	Family_Lachnospiraceae	Family_Lachnospiraceae
4440624	245.522	4.03116	1.30469	3.08975	0.0020033	0.011974	Bacteria	Firmicutes	Clostridia	Clostridiales	Lachnospiraceae	Family_Lachnospiraceae	Family_Lachnospiraceae
New.ReferenceOTU36	160.064	4.36049	1.54615	2.82022	0.0047991	0.0242726	Bacteria	Firmicutes	Clostridia	Clostridiales	Lachnospiraceae	Family_Lachnospiraceae	Family_Lachnospiraceae
4339832	62.6229	4.04105	1.50336	2.68801	0.0071879	0.0350077	Bacteria	Firmicutes	Clostridia	Clostridiales	Lachnospiraceae	Family_Lachnospiraceae	Family_Lachnospiraceae
4428676	57.8098	23.51	3.02689	7.76704	0	0	Bacteria	Firmicutes	Clostridia	Clostridiales	Lachnospiraceae	GCA-900066575	Genus_GCA-900066575
4454025	84.7794	8.68364	2.18228	3.97915	6.92e-05	0.0006737	Bacteria	Firmicutes	Clostridia	Clostridiales	Lachnospiraceae	Lachnoclostridium	Genus_Lachnoclostridium
4045882	42.9891	6.63176	2.16307	3.06591	0.0021701	0.0124082	Bacteria	Firmicutes	Clostridia	Clostridiales	Lachnospiraceae	Lachnoclostridium	uncultured organism
177032	135.712	24.7213	3.02649	8.1683	0	0	Bacteria	Firmicutes	Clostridia	Clostridiales	Lachnospiraceae	Lachnospiraceae FCS020 group	uncultured bacterium
2177996	95.0123	7.04336	1.74939	4.02617	5.67e-05	0.0005944	Bacteria	Firmicutes	Clostridia	Clostridiales	Lachnospiraceae	Lachnospiraceae FCS020 group	uncultured bacterium
2500766	607.051	25.2265	3.02625	8.33588	0	0	Bacteria	Firmicutes	Clostridia	Clostridiales	Lachnospiraceae	Lachnospiraceae NK4A136 group	uncultured bacterium
166637	158.328	24.5039	3.02644	8.09661	0	0	Bacteria	Firmicutes	Clostridia	Clostridiales	Lachnospiraceae	Sellimonas	Ambiguous_taxa
3438642	66.7333	6.81088	2.02023	3.37134	0.000748	0.0059616	Bacteria	Firmicutes	Clostridia	Clostridiales	Lachnospiraceae	Sellimonas	Genus_Sellimonas
4420272	40.8412	3.45208	1.20602	2.86236	0.0042049	0.0216843	Bacteria	Firmicutes	Clostridia	Clostridiales	Lachnospiraceae	uncultured_Lachnospiraceae	Genus_uncultured_Lachnospiraceae
4367187	36.8027	22.3625	3.02729	7.38695	0	0	Bacteria	Firmicutes	Clostridia	Clostridiales	Peptostreptococcaceae	Clostridioides	Ambiguous_taxa
221429	38.0374	8.83266	2.67752	3.29882	0.0009709	0.0069555	Bacteria	Firmicutes	Clostridia	Clostridiales	Ruminococcaceae	[Eubacterium] coprostanoligenes group	Genus_[Eubacterium] coprostanoligenes group
New.CleanUp.ReferenceOTU2	94.0096	8.93839	2.79625	3.19657	0.0013907	0.0087086	Bacteria	Firmicutes	Clostridia	Clostridiales	Ruminococcaceae	Family_Ruminococcaceae	Family_Ruminococcaceae
178852	188.096	-6.63507	1.36118	-4.87451	1.1e-06	1.37e-05	Bacteria	Firmicutes	Clostridia	Clostridiales	Ruminococcaceae	Flavonifractor	uncultured bacterium
1135364	223.446	10.8101	1.80802	5.97901	0	0	Bacteria	Firmicutes	Clostridia	Clostridiales	Ruminococcaceae	Negativibacillus	Ambiguous_taxa
157631	110.484	10.3715	1.86157	5.57139	0	3e-07	Bacteria	Firmicutes	Clostridia	Clostridiales	Ruminococcaceae	Negativibacillus	uncultured bacterium
4460021	48.6824	23.2736	3.02702	7.6886	0	0	Bacteria	Firmicutes	Clostridia	Clostridiales	Ruminococcaceae	Ruminiclostridium 5	uncultured bacterium
4366089	610.219	4.02241	1.46392	2.74769	0.0060016	0.0297816	Bacteria	Firmicutes	Clostridia	Clostridiales	Ruminococcaceae	Ruminiclostridium 9	uncultured bacterium
New.ReferenceOTU1	2119.31	28.5445	3.02621	9.43243	0	0	Bacteria	Firmicutes	Clostridia	Clostridiales	Ruminococcaceae	Ruminococcaceae UCG-013	uncultured bacterium
New.CleanUp.ReferenceOTU33	67.3771	23.724	2.90873	8.15615	0	0	Bacteria	Firmicutes	Clostridia	Clostridiales	Ruminococcaceae	Ruminococcaceae UCG-013	uncultured bacterium
New.CleanUp.ReferenceOTU10	15.8492	-22.4103	3.02835	-7.40017	0	0	Bacteria	Firmicutes	Erysipelotrichia	Erysipelotrichales	Erysipelotrichaceae	Erysipelatoclostridium	Clostridiales bacterium CHKCI006
136526	24.2941	8.18658	2.07109	3.95278	7.72e-05	0.0007256	Bacteria	Firmicutes	Erysipelotrichia	Erysipelotrichales	Erysipelotrichaceae	Erysipelatoclostridium	uncultured bacterium
151870	84.4604	6.32298	2.06513	3.06179	0.0022002	0.0124082	Bacteria	Firmicutes	Erysipelotrichia	Erysipelotrichales	Erysipelotrichaceae	Erysipelatoclostridium	uncultured bacterium
New.ReferenceOTU2	473.907	-27.0082	3.02626	-8.92462	0	0	Bacteria	Firmicutes	Negativicutes	Selenomonadales	Veillonellaceae	Family_Veillonellaceae	Family_Veillonellaceae
New.CleanUp.ReferenceOTU34	29.6539	-23.2522	3.02735	-7.68071	0	0	Bacteria	Firmicutes	Negativicutes	Selenomonadales	Veillonellaceae	Family_Veillonellaceae	Family_Veillonellaceae
New.CleanUp.ReferenceOTU12	24.7118	-23.0094	3.02758	-7.59995	0	0	Bacteria	Firmicutes	Negativicutes	Selenomonadales	Veillonellaceae	Sporomusa	Genus_Sporomusa
New.ReferenceOTU0	1149.65	-28.2548	3.02622	-9.33666	0	0	Bacteria	Firmicutes	Negativicutes	Selenomonadales	Veillonellaceae	Sporomusa	Ambiguous_taxa
4461030	1818.38	-2.27863	0.685306	-3.32498	0.0008842	0.0066444	Bacteria	Proteobacteria	Gammaproteobacteria	Enterobacteriales	Enterobacteriaceae	Ambiguous_taxa_Enterobacteriaceae	Ambiguous_taxa
4423027	97.6198	-4.65728	1.39962	-3.32754	0.0008762	0.0066444	Bacteria	Proteobacteria	Gammaproteobacteria	Enterobacteriales	Enterobacteriaceae	Enterobacter	Genus_Enterobacter
4416562	69.6723	-4.96481	1.50603	-3.29663	0.0009785	0.0069555	Bacteria	Proteobacteria	Gammaproteobacteria	Enterobacteriales	Enterobacteriaceae	Enterobacter	Genus_Enterobacter
797229	13.1011	-2.37716	0.825617	-2.87925	0.0039862	0.0209673	Bacteria	Proteobacteria	Gammaproteobacteria	Enterobacteriales	Enterobacteriaceae	Escherichia-Shigella	uncultured bacterium
77675	25.2076	-4.27072	1.62858	-2.62236	0.0087325	0.041757	Bacteria	Proteobacteria	Gammaproteobacteria	Enterobacteriales	Enterobacteriaceae	Escherichia-Shigella	Genus_Escherichia-Shigella
1888072	26.0649	-3.48763	0.811115	-4.2998	1.71e-05	0.0001873	Bacteria	Proteobacteria	Gammaproteobacteria	Enterobacteriales	Enterobacteriaceae	Family_Enterobacteriaceae	Family_Enterobacteriaceae
4384058	57.9028	-3.59245	0.7291	-4.92724	8e-07	1.1e-05	Bacteria	Proteobacteria	Gammaproteobacteria	Enterobacteriales	Enterobacteriaceae	Klebsiella	Genus_Klebsiella
4454257	41.6277	-4.33648	0.969543	-4.4727	7.7e-06	9.23e-05	Bacteria	Proteobacteria	Gammaproteobacteria	Enterobacteriales	Enterobacteriaceae	Klebsiella	Genus_Klebsiella
4455895	26.6435	-3.42421	0.85228	-4.01771	5.88e-05	0.0005944	Bacteria	Proteobacteria	Gammaproteobacteria	Enterobacteriales	Enterobacteriaceae	Klebsiella	Ambiguous_taxa
4406193	121.476	-2.71787	0.724591	-3.75089	0.0001762	0.001598	Bacteria	Proteobacteria	Gammaproteobacteria	Enterobacteriales	Enterobacteriaceae	Klebsiella	Genus_Klebsiella
518002	594.258	-2.39568	0.675089	-3.54869	0.0003871	0.0032845	Bacteria	Proteobacteria	Gammaproteobacteria	Enterobacteriales	Enterobacteriaceae	Klebsiella	Genus_Klebsiella
4433274	24.3582	-3.18568	0.992156	-3.21087	0.0013233	0.0084887	Bacteria	Proteobacteria	Gammaproteobacteria	Enterobacteriales	Enterobacteriaceae	Klebsiella	Genus_Klebsiella
4452050	18.8758	-2.21495	0.744917	-2.97341	0.0029451	0.0161367	Bacteria	Proteobacteria	Gammaproteobacteria	Enterobacteriales	Enterobacteriaceae	Klebsiella	Genus_Klebsiella

## Sheet: Table S4
Supplementary table 4: Differentially abundant gut metabolic modules (GMM) in the ileum (Log2FoldChange: Bs29784/Control)
GMM	baseMean	log2FoldChange	lfcSE	stat	pvalue	padj
MF0111	15.5689	-7.26918	3.02813	-2.40055	0.0163704	0.0847294
MF0015	11.4344	-3.18382	0.884274	-3.60049	0.0003176	0.0134459
MF0036	487.723	-2.96214	0.644523	-4.59586	4.3e-06	0.0002737
MF0045	820.408	-2.94198	0.609804	-4.82447	1.4e-06	0.0001783
MF0104	205.156	-2.80722	1.04675	-2.68184	0.0073218	0.067865
MF0052	194.913	-2.79599	1.07942	-2.59027	0.0095901	0.067865
MF0024	221.718	-2.56043	0.939649	-2.72488	0.0064324	0.067865
MF0106	259.379	-2.32307	0.835425	-2.7807	0.0054242	0.0664128
MF0004	81.4243	-2.29383	0.813283	-2.82046	0.0047955	0.0664128
MF0041	276.476	-2.21103	0.72002	-3.07078	0.002135	0.0664128
MF0128	234.469	-2.1852	0.840306	-2.60048	0.0093094	0.067865
MF0118	337.776	-2.16744	0.764057	-2.83675	0.0045576	0.0664128
MF0125	305.076	-2.0768	0.858731	-2.41845	0.0155866	0.0847294
MF0123	46.2887	-1.97181	0.776295	-2.54002	0.0110846	0.0703871
MF0120	37.2178	-1.96533	0.840039	-2.33957	0.019306	0.0943022
MF0114	1591.26	-1.46836	0.51816	-2.83379	0.0046	0.0664128
MF0033	1037.09	-1.16492	0.48666	-2.39371	0.016679	0.0847294
MF0127	1581.08	-0.816137	0.284713	-2.86652	0.0041501	0.0664128
MF0034	6766.76	0.545703	0.212288	2.57057	0.010153	0.067865
MF0066	4119.37	0.598818	0.213053	2.81065	0.0049441	0.0664128
MF0103	2076.25	0.619324	0.23743	2.60845	0.0090954	0.067865
MF0108	4219.09	0.703397	0.290112	2.42457	0.0153266	0.0847294
MF0065	3497.01	0.907629	0.35087	2.58679	0.0096874	0.067865
MF0050	7178.5	0.924059	0.334613	2.76158	0.0057523	0.0664128
MF0054	3063.82	1.06966	0.406386	2.63212	0.0084853	0.067865
MF0059	2998.01	1.15592	0.462744	2.49798	0.0124904	0.0755369

## Sheet: Table S5
Supplementary table 4: Differentially abundant gut metabolic modules (GMM) in the caecum (Log2FoldChange: Bs29784/Control)
GMM	baseMean	log2FoldChange	lfcSE	stat	pvalue	padj
MF0095	526.116	-3.23651	0.686989	-4.71115	2.5e-06	3.88e-05
MF0120	685.48	-2.95403	0.545741	-5.41287	1e-07	2e-06
MF0037	685.076	-2.95056	0.544559	-5.41826	1e-07	2e-06
MF0004	695.5	-2.82516	0.475075	-5.94677	0	2e-07
MF0036	914.593	-2.33424	0.482591	-4.83689	1.3e-06	2.77e-05
MF0106	1385.76	-2.18949	0.464546	-4.71318	2.4e-06	3.88e-05
MF0015	138.337	-2.14517	0.519021	-4.13312	3.58e-05	0.0004509
MF0026	820.356	-1.92805	0.305694	-6.30711	0	0
MF0041	1591.51	-1.63663	0.426999	-3.83288	0.0001267	0.0013299
MF0027	1472.35	-1.50546	0.341754	-4.4051	1.06e-05	0.000148
MF0118	2399.17	-1.46516	0.413716	-3.54148	0.0003979	0.0038565
MF0104	590.208	-1.37448	0.453616	-3.03006	0.002445	0.0115996
MF0024	591.064	-1.35174	0.453024	-2.98381	0.0028468	0.0128108
MF0128	577.315	-1.26746	0.391315	-3.23899	0.0011995	0.0075911
MF0074	1033.44	-1.24438	0.453833	-2.74192	0.0061081	0.0226358
MF0045	2226.75	-1.01285	0.383137	-2.64357	0.0082037	0.0272018
MF0070	1384.37	-1.00006	0.330589	-3.02508	0.0024856	0.0115996
MF0052	417.468	-0.969086	0.459197	-2.11039	0.0348244	0.0895486
MF0042	3492.36	-0.940642	0.37928	-2.48007	0.0131355	0.0394065
MF0014	664.89	-0.939334	0.310411	-3.0261	0.0024773	0.0115996
MF0009	912.98	-0.910157	0.307812	-2.95686	0.0031079	0.0132157
MF0075	1724.57	-0.880219	0.289368	-3.04187	0.0023512	0.0115996
MF0109	12242.9	0.254506	0.0947191	2.68696	0.0072107	0.0252373
MF0058	10255.2	0.301142	0.133468	2.25629	0.0240524	0.0644809
MF0072	6210.85	0.334696	0.116741	2.86699	0.0041439	0.016843
MF0079	11027.5	0.336609	0.149103	2.25756	0.0239728	0.0644809
MF0023	11794.5	0.389008	0.139509	2.78842	0.0052966	0.0202236
MF0090	12212.7	0.393064	0.120543	3.26077	0.0011111	0.0075911
MF0028	16866.4	0.398988	0.15568	2.56287	0.0103811	0.0327006
MF0093	9706.83	0.408869	0.161004	2.53949	0.0111013	0.0341163
MF0066	13779.4	0.430007	0.139411	3.08444	0.0020393	0.0115996
MF0029	11028.1	0.444953	0.196873	2.2601	0.0238147	0.0644809
MF0048	19815.1	0.472745	0.177276	2.66672	0.0076596	0.0260841
MF0076	8499.46	0.474465	0.184529	2.57123	0.0101339	0.0327006
MF0034	17703.4	0.520658	0.176313	2.95304	0.0031466	0.0132157
MF0003	12939.5	0.539045	0.164387	3.27912	0.0010413	0.0075911
MF0053	6218.94	0.573963	0.149201	3.8469	0.0001196	0.0013299
MF0080	19121	0.591222	0.115997	5.09686	3e-07	8.7e-06
MF0113	8551.35	0.634685	0.196877	3.22376	0.0012652	0.0075911
MF0005	5574.32	0.666345	0.197951	3.36622	0.0007621	0.0064013
MF0050	12967	0.700335	0.217195	3.22446	0.0012621	0.0075911
MF0056	7520.72	0.806737	0.340477	2.36943	0.0178154	0.0510167
MF0117	2553.88	0.93513	0.389745	2.39934	0.0164247	0.0481281
MF0094	760.902	1.0222	0.359287	2.84509	0.0044399	0.017482
MF0013	1572.1	1.07597	0.398185	2.70219	0.0068884	0.0247983
MF0073	11039.3	1.13404	0.327955	3.45793	0.0005443	0.0048991
MF0124	4391.74	1.25247	0.410164	3.05358	0.0022613	0.0115996
MF0132	3821.51	1.59074	0.488592	3.25577	0.0011309	0.0075911
MF0019	244.776	1.63674	0.738876	2.21517	0.0267485	0.0702149

## Sheet: Table S6
Supplementary table 6: Mean and SEM of the number of times a bacterial family contributes to a specific module in the ileum. Only families that were present in at least 3/5 samples from a group were included
		Control			Bs29784
Module	Family	mean	SEM	n	Mean	SEM	n
MF0004	Alcaligenaceae	0.444444	0.111111	3	0.633333	0.185592	5
MF0004	Brevibacteriaceae	0.555556	0.111111	3	NA	NA	NA
MF0004	Enterobacteriaceae	125.916	59.6236	5	12.9952	5.28902	5
MF0004	Microbacteriaceae	5.5	2.02073	4	2.5	0.957427	4
MF0004	Micrococcaceae	1	0.396863	3	2.95556	2.73059	3
MF0004	Oxalobacteraceae	0.3625	0.1625	2	0.408333	0.0939119	3
MF0004	Pseudomonadaceae	7.88611	2.21457	5	11.45	4.34726	5
MF0004	Xanthomonadaceae	6.33333	1.5447	5	7.46667	2.15857	5
MF0015	Clostridiaceae	0.25	NA	1	0.215278	0.0347222	4
MF0015	Enterobacteriaceae	19.0571	10.1429	5	1.57143	0.628138	4
MF0015	Peptostreptococcaceae	13.1667	10.7018	3	0.75	0.25	2
MF0015	Turicibacteraceae	8.5	2.84312	3	1.25	0.25	2
MF0024	[Mogibacteriaceae]	0.5625	0.231053	4	0.6875	0.0625	2
MF0024	Bacillaceae	0.266667	0.0555556	2	0.214815	0.109306	3
MF0024	Brevibacteriaceae	0.555556	0.111111	3	NA	NA	NA
MF0024	Clostridiaceae	0.25	NA	1	0.215278	0.0347222	4
MF0024	Enterobacteriaceae	423.148	178.158	5	55.0857	33.7817	5
MF0024	Peptostreptococcaceae	26.5	7.87781	4	11.7812	6.27171	4
MF0024	Turicibacteraceae	4.25	1.42156	3	0.625	0.125	2
MF0024	unclass. Actinomycetales	0.75	0.25	2	0.777778	0.146986	3
MF0024	unclass. Clostridiales	0.375	0	3	4.54167	2.85166	3
MF0036	Alcaligenaceae	0.444444	0.111111	3	0.816667	0.321023	5
MF0036	Bacillaceae	0.266667	0.0555556	2	8.85111	2.4359	5
MF0036	Clostridiaceae	1.55833	1.34585	3	1.47153	1.35116	4
MF0036	Enterobacteriaceae	262.663	110.436	5	61.5429	32.827	5
MF0036	Lactobacillaceae	1102.89	312.957	5	125.267	63.0568	5
MF0036	Microbacteriaceae	5.75	1.88746	4	3	0.816497	4
MF0036	Oxalobacteraceae	0.383333	0.0726483	5	0.833333	0.583333	2
MF0036	Pseudomonadaceae	6.36667	1.78528	5	9.36667	3.13776	5
MF0036	Xanthomonadaceae	15.6	4.63879	5	16.6667	6.9256	5
MF0041	[Mogibacteriaceae]	0.5625	0.231053	4	0.6875	0.0625	2
MF0041	Alcaligenaceae	0.592593	0.148148	3	0.870278	0.278123	5
MF0041	Brevibacteriaceae	0.555556	0.111111	3	NA	NA	NA
MF0041	Clostridiaceae	692.88	339.454	5	132.03	62.8522	5
MF0041	Corynebacteriaceae	0.933333	0.63596	3	0.2	NA	1
MF0041	Enterobacteriaceae	382.874	161.069	5	46.756	26.1406	5
MF0041	Lachnospiraceae	26.0625	14.8869	3	4.1375	1.49257	5
MF0041	Microbacteriaceae	5.66667	1.92931	4	2.91667	0.820738	4
MF0041	Micrococcaceae	1	0.396863	3	2.89306	2.66809	3
MF0041	Oxalobacteraceae	0.642222	0.106307	5	0.903704	0.43502	3
MF0041	Peptostreptococcaceae	9.75	8.28037	4	1.1625	0.5125	2
MF0041	Pseudomonadaceae	8.91333	2.49939	5	13.1133	4.39287	5
MF0041	Ruminococcaceae	10.2708	7.74061	3	1.72917	0.800662	3
MF0041	Turicibacteraceae	4.25	1.42156	3	0.625	0.125	2
MF0041	unclass. Actinomycetales	0.75	0.25	2	0.777778	0.146986	3
MF0041	unclass. Clostridiales	0.375	0	3	4.54167	2.85166	3
MF0041	Xanthomonadaceae	10.04	2.77716	5	11.1467	4.00811	5
MF0045	Bacillaceae	0.166667	0.0555556	2	4.46389	1.24702	5
MF0045	Clostridiaceae	0.8	0.6	3	5.44167	5.35833	2
MF0045	Enterobacteriaceae	289.643	126.9	5	32.4571	16.173	5
MF0045	Lachnospiraceae	48.7778	17.7288	3	13.1167	5.96835	5
MF0045	Lactobacillaceae	1496.95	626.521	5	127.067	62.5985	5
MF0045	Leuconostocaceae	0.4	0.11547	3	0.4	NA	1
MF0045	Peptostreptococcaceae	16.5	7.90833	4	11.125	5.87145	4
MF0045	Ruminococcaceae	NA	NA	NA	0.5	0.144338	3
MF0045	Streptococcaceae	1.68	1.03653	5	0.933333	0.405517	3
MF0045	unclass. Clostridiales	2.41667	0.864688	4	2.91667	1.00347	4
MF0045	unclass. Lactobacillales	18.35	5.84947	5	23.7	1.91768	5
MF0045	Xanthomonadaceae	15.6	4.63879	5	16.6667	6.9256	5
MF0052	Enterobacteriaceae	401.343	170.682	5	52.9714	33.6177	5
MF0104	Enterobacteriaceae	423.29	178.66	5	54.8571	33.8704	5
MF0106	Alcaligenaceae	0.666667	0.166667	3	1.2	0.489898	5
MF0106	Bacillaceae	0.533333	0.111111	2	4.61056	1.33965	5
MF0106	Brevibacteriaceae	0.833333	0.166667	3	NA	NA	NA
MF0106	Corynebacteriaceae	0.875	0.160078	4	0.6	NA	1
MF0106	Enterobacteriaceae	675.194	284.066	5	82.8326	46.0983	5
MF0106	Lachnospiraceae	4.88889	1.17589	3	2.83333	1.83333	2
MF0106	Microbacteriaceae	11.5	3.77492	4	6.25	1.65202	4
MF0106	Micrococcaceae	1	0.396863	3	0.225	0.025	2
MF0106	Oxalobacteraceae	0.652222	0.0953486	5	0.95	0.406316	3
MF0106	Pseudomonadaceae	9.56667	2.6845	5	14.0667	4.70419	5
MF0106	Ruminococcaceae	13.8	4.37636	5	26.2	11.0638	5
MF0106	unclass. Actinomycetales	0.75	0.25	2	0.805556	0.15466	3
MF0106	Verrucomicrobiaceae	649.5	514.331	4	197.4	112.099	5
MF0106	Xanthomonadaceae	19.8	5.88146	5	21	8.76222	5
MF0111	Bacillaceae	0.2	0	2	8.80222	2.40075	5
MF0111	Clostridiaceae	0.883333	0.562978	3	2.38222	2.16711	5
MF0111	Enterobacteriaceae	0.307143	0.0634871	5	0.333333	0.047619	3
MF0111	Lachnospiraceae	31.5	23.9179	3	14.5278	8.36166	3
MF0111	Micrococcaceae	1	0.396863	3	2.70556	2.4806	3
MF0111	Oxalobacteraceae	0.453333	0.0646357	5	0.758333	0.358333	2
MF0111	Pseudomonadaceae	19.1333	5.369	5	28.1333	9.40839	5
MF0111	Verrucomicrobiaceae	324.75	257.166	4	98.7	56.0497	5
MF0118	[Mogibacteriaceae]	0.5625	0.231053	4	0.6875	0.0625	2
MF0118	Alcaligenaceae	0.666667	0.166667	3	1.3125	0.517657	5
MF0118	Bacillaceae	0.266667	0.0555556	2	13.1539	3.57097	5
MF0118	Brevibacteriaceae	0.555556	0.111111	3	NA	NA	NA
MF0118	Clostridiaceae	1.71875	1.53125	2	0.168403	0.0190972	4
MF0118	Corynebacteriaceae	1.23333	0.802196	4	0.533333	NA	1
MF0118	Enterobacteriaceae	652.918	276.492	5	78.7952	43.7799	5
MF0118	Enterococcaceae	20.6	4.84585	5	35.2	2.55354	5
MF0118	Lachnospiraceae	73	55.1392	3	13.6667	4.92161	4
MF0118	Microbacteriaceae	5.5	2.02073	4	2.5	0.957427	4
MF0118	Micrococcaceae	2	0.793725	3	2.98056	2.53072	3
MF0118	Oxalobacteraceae	0.846111	0.121207	5	1.0537	0.43203	3
MF0118	Peptostreptococcaceae	36.375	14.0361	4	12.1562	6.49907	4
MF0118	Pseudomonadaceae	10.5	2.93266	5	15.2767	5.6579	5
MF0118	unclass. Actinomycetales	1.125	0.375	2	1.05556	0.227371	3
MF0118	unclass. Clostridiales	0.375	0	3	4.54167	2.85166	3
MF0118	Verrucomicrobiaceae	324.75	257.166	4	98.7	56.0497	5
MF0118	Xanthomonadaceae	15.6	4.63879	5	16.6667	6.9256	5
MF0125	Bifidobacteriaceae	18.7333	11.2222	5	9.46667	3.41337	5
MF0125	Corynebacteriaceae	1.03333	0.612524	4	0.533333	NA	1
MF0125	Enterobacteriaceae	251.135	105.806	5	30.9881	16.1291	5
MF0125	Lactobacillaceae	59.75	58.2545	3	0.416667	0.166667	3
MF0125	Microbacteriaceae	5.75	1.88746	4	3.25	0.853913	4
MF0125	Micrococcaceae	1	0.396863	3	2.95556	2.73059	3
MF0125	Pseudomonadaceae	6.36667	1.78528	5	9.36667	3.13776	5
MF0125	unclass. Actinomycetales	0.75	0.25	2	0.777778	0.146986	3
MF0125	Verrucomicrobiaceae	324.75	257.166	4	98.7	56.0497	5
MF0128	Alcaligenaceae	0.444444	0.111111	3	0.8	0.326599	5
MF0128	Bacillaceae	NA	NA	NA	4.375	1.19177	5
MF0128	Brevibacteriaceae	0.555556	0.111111	3	NA	NA	NA
MF0128	Corynebacteriaceae	0.477778	0.083887	4	0.488889	NA	1
MF0128	Enterobacteriaceae	353.652	147.769	5	48.0381	26.53	5
MF0128	Microbacteriaceae	8.5	2.89396	4	4.25	1.25	4
MF0128	Micrococcaceae	1	0.396863	3	2.83056	2.6056	3
MF0128	Oxalobacteraceae	0.513333	0.074796	5	0.744444	0.376427	3
MF0128	Pseudomonadaceae	6.36667	1.78528	5	9.36667	3.13776	5
MF0128	Ruminococcaceae	3.75	3.5	2	0.5	0.144338	3
MF0128	Xanthomonadaceae	15.36	4.57267	5	16.5333	6.84148	5

## Sheet: Table S7
Supplementary table 7: Mean and SEM of the number of times a bacterial family contributes to a specific module in the caecum. Only families that were present in at least 3/5 samples from a group were included
		Control			Bs29784
Module	family	mean	SEM	n	Mean	SEM	n
MF0004	Enterobacteriaceae	1172.61	302.262	5	166.699	40.0193	5
MF0004	Pseudomonadaceae	0.666667	0.444444	2	0.440972	0.158801	4
MF0004	Ruminococcaceae	71.4	NA	1	14.9	6.56277	4
MF0004	Xanthomonadaceae	0.708333	0.171796	4	1.3	0.374166	5
MF0015	Enterobacteriaceae	257.829	67.8457	5	48.2	9.90924	5
MF0036	Clostridiaceae	0.2	0	3	NA	NA	NA
MF0036	Enterobacteriaceae	2497.49	699.852	5	486.7	163.757	5
MF0036	Lachnospiraceae	0.333333	NA	1	10.3333	7.50679	4
MF0036	Lactobacillaceae	33.8	20.4917	5	9.125	7.77211	4
MF0036	Pseudomonadaceae	0.5	0.333333	2	0.333333	0.117851	4
MF0036	unclass. Clostridiales	8.5	2.73176	5	1.85	0.718505	5
MF0036	Xanthomonadaceae	0.708333	0.171796	4	1.3	0.374166	5
MF0037	Enterobacteriaceae	1398.19	349.085	5	159.129	44.8124	5
MF0037	Pseudomonadaceae	0.75	0.5	2	0.510417	0.172112	4
MF0037	Verrucomicrobiaceae	3994.9	1270.28	5	3599.38	1434.18	4
MF0095	Enterobacteriaceae	1099.84	293.012	5	103.529	38.0237	5
MF0106	Enterobacteriaceae	3221.82	670.824	5	676.667	143.906	5
MF0106	Lachnospiraceae	117.85	37.7626	5	152.7	31.5367	5
MF0106	Pseudomonadaceae	0.75	0.5	2	0.520833	0.167964	4
MF0106	Ruminococcaceae	33.95	21.6935	5	129.1	75.29	5
MF0106	Verrucomicrobiaceae	7989.8	2540.56	5	7198.75	2868.37	4
MF0106	Xanthomonadaceae	0.90625	0.200098	4	1.625	0.467707	5
MF0120	Enterobacteriaceae	1398.43	349.194	5	159.014	44.7257	5
MF0120	Pseudomonadaceae	0.5	0.333333	2	0.388889	0.146986	3
